# Supplementary material for: Exploratory mass cytometry analysis reveals immunophenotypes of cancer treatment-related pneumonitis
Source: eLife. 2024 Apr 12;12:RP87288. doi: 10.7554/eLife.87288 (PMC11014725; doi:10.7554/eLife.87288)
Supplement: Supplementary file 1. [file elife-87288-supp1.zip]

Archive with 2 entries (1 files):
- Supplementary file 1/
- Supplementary file 1/Supplementary file 1.odt
