# Supplementary material for: Exploratory mass cytometry analysis reveals immunophenotypes of cancer treatment-related pneumonitis
Source: eLife. 2024 Apr 12;12:RP87288. doi: 10.7554/eLife.87288 (PMC11014725; doi:10.7554/eLife.87288)
Supplement: Supplementary file 1. [file elife-87288-supp1.zip › Supplementary file 1/Supplementary file 1.odt]

Supplemental Table 1. Mass cytometry antibody panels.

For CD45 barcoding
Label
Target
product_id
clone
Amount (uL)
89Y
CD45
3089003B
HI30
1
106Cd
CD45
3106001C
HI30
1
110Cd
CD45
3110001C
HI30
1
112Cd
CD45
3112001C
HI30
1
116Cd
CD45
3116001C
HI30
1
196Pt
CD45
3196001C
HI30
1

For antibody cocktail #1 (T cell panel)
Label
Target
Product ID
Clone
Amount (uL)
141Pr
CD3
3141019B
UCHT1
1
142Nd
CD11a
3142006B
HI111
0.5
143Nd
CD5
3143007B
UCHT2
1
145Nd
CD4
3145001B
RPA-T4
1
146Nd
CD8a
3146001B
RPA-T8
1
147Sm
CD7
3147006B
CD7-6B7
1
148Nd
CD274 (PD-L1)
3148017B
29E.2A3
1
149Sm
CD25 (IL-2R)
3149010B
2A3
1
150Nd
CD134 (OX40)
3150023B
ACT35
1
151Eu
CD2
3151003B
TS1/8
1
152Sm
CD95/Fas
3152017B
DX2
1
153Eu
TIM-3
3153008B
F38-2E2
1
154Sm
TIGIT
3154016B
MBSA43
1
155Gd
CD279 (PD-1)
3155009B
EH12.2H7
1
156Gd
CD183 (CXCR3)
3156004B
G025H7
1
158Gd
ST2 (R&D AF523)
Labeling (201158A)
　
1
159Tb
CD197 (CCR7)
3159003A
G043H7
1
160Gd
CD28
3160003B
CD28.2
1
161Dy
CD152 (CTLA-4)
3161004B
14D3
1
162Dy
CD69
3162001B
FN50
1
163Dy
CD272 (BTLA)
3163009B
MIH26
1
164Dy
CD45RO
3164007B
UCHL1
1
165Ho
CD223/LAG-3
3165037B
11C3C65
1
166Er
CD44
3166001B
BJ18
1
167Er
CD27
3167002B
O323
1
168Er
CD278/ICOS
3168024B
C398.4A
1
169Tm
CD19
3169011B
HIB19
1
170Er
CD45RA
3170010B
HI100
1
171Yb
CD226
3171013C
DX11
1
172Yb
CD273 (PD-L2)
3172014B
24F.10C12
1
173Yb
HLA-DR
3173005B
L243
0.5
174Yb
CD49d
3174018B
9F10
1
175Lu
CD14
3175015B
M5E2
2
176Yb
CD57
3176019B
HCD57
1
209Bi
CD16
3209002B
3G8
1

For antibody cocktail #2 (B cell/ myeloid cell panel)
Label
Target
Product ID
Clone
Amount (uL)
141Pr
CD3
3141019B
UCHT1
1
142Nd
CD19
3142001B
HIB19
0.5
143Nd
CD11b (Biolegend #301302)
Labeling(201143A)
ICRF44
0.5
144Nd
CD38
3144014B
HIT2
1
145Nd
CD163
3145010B
GHI/61
1
146Nd
CD64
3146006B
10.1
1
147Sm
CD11c
3147008B
Bu15
0.5
148Nd
IgA
3148007B
Polyclonal
1
149Sm
IgG (Biolegend #410701)
Labeling(201149A)
　
1
150Nd
CD138
3150012B
DL-101
0.5
151Eu
CD209 (Biolegend #343002)
Labeling(201209A)
　
1
152Sm
CD21
3152010B
BL13
1
153Eu
CD192 (CCR2)
3153023B
K036C2
1
154Sm
CD84
3154013B
CD84.1.21
1
156Gd
CD86
3156008B
IT2.2
1
158Gd
ST2 (R&D AF523)
Labeling (201158A)
　
1
159Tb
CD36 (Biolegend #336215)
Labeling(201159A)
5-271
1
160Gd
CD28
3160003B
CD28.2
0.5
164Dy
CD185/CXCR5
3164029B
RF8B2
1
165Ho
CD223/LAG-3
3165037B
11C3C65
1
166Er
CD24
3166007B
ML5
1
167Er
CD27
3167002B
O323
1
168Er
CD206 (MMR)
3168008B
44607
1
169Tm
CD32
3169020B
FUN-2
1
170Er
TIM-1 (Biolegend #353902)
Labeling(201170A)
　
1
171Yb
CD195 (CCR5)
3171017A
NP-6G4
1
172Yb
IgM
3172004B
MHM-88
1
173Yb
HLA-DR
3173005B
L243
0.5
174Yb
IgD (Biolegend #348235)
Labeling(201174A)
IA6-2
1
175Lu
CD14
3175015B
M5E2
2
176Yb
antiAPC-176Yb
3176007B
APC003
1
209Bi
CD16
3209002B
3G8
1
